# Supplementary material for: The effect of neural cell integrated into 3D co-axial bioprinted BMMSC structures during osteogenesis
Source: Regen Biomater. 2021 Aug 3;8(5):rbab041. doi: 10.1093/rb/rbab041 (PMC8329473; doi:10.1093/rb/rbab041)
Supplement: rbab041_Supplementary_Data [file rbab041_supplementary_data.zip]

Archive with 3 entries (3 files):
- Supplementary Data with revision marks.docx
- Supplementary Data.docx
- Point-by-point response to the reviewers’ comments-.docx
